# Supplementary material for: Notch Inhibition via GSI Treatment Elevates Protein Synthesis in C2C12 Myotubes
Source: Biology (Basel). 2020 Jun 2;9(6):115. doi: 10.3390/biology9060115 (PMC7345243; doi:10.3390/biology9060115)
Supplement: Supplementary file 1 [file biology-09-00115-s001.zip]

Archive with 3 entries (2 files):
- biology-796884-supplementary-final/
- biology-796884-supplementary-final/biology-796884-supplementary-final.docx
- biology-796884-supplementary-final/biology-796884-supplementary-final.pdf
